# Supplementary material for: Preclinical development of kinetin as a safe error-prone SARS-CoV-2 antiviral able to attenuate virus-induced inflammation
Source: Nat Commun. 2023 Jan 13;14:199. doi: 10.1038/s41467-023-35928-z (PMC9837764; doi:10.1038/s41467-023-35928-z)
Supplement: Supplementary file 4 — Source Data [file 41467_2023_35928_MOESM4_ESM.xlsx]

## Sheet: Fig1
Fig1A
	Drug	RDV			MB-801			MB-905			MB-711			MK-4482
	0.001	12	16	10	2	4	5	4	2	5	19.64	7.14	28	3	4	5
	0.01	30	50	55	26.67	20	32	4	13	15	24	64	23	13	6	16
	0.1	45	50	72	40	53.33	50	39.13	30.43	22	25	50	33	48	30	35
	1	99.9	99.9	99.9	63.33	66.67	56.92	91.3	73.91	60	60	57	42	71	60	50
	10	99.9	99.9	99.9	95	94.17	72	95.65	88.04	66	78.57	78.57	81	99.9	99	95
Fig1B
	Drug	MK-4482			RDV			MB-801			MB-905			MB-711
	0.001				28	35	32	20	16	18	16	20	22	16	16	20
	0.01	13	6	6	40	60	50	40	54.17	39.19	22	55.41	62.5	43.24	72.92	50
	0.1	48	30	35	80	70	60	60	58.33	62	66	47.3	64.58	55.41	70.83	77
	1	71	60	55	99.9	99.9	99.9	86	58.33	80.74	92	71.62	68.75	80	75	77
	10	99.9	99	95	99.9	99.9	99.9	99	97.53	97.59	98	97.21	95.57	98.73	96.88	95
Fig1C
	Drug	MB-905							MB-801							RDV							MB-711							MK-4482
	0.1	2	2	2	5	3	1		25	17.2466	66.3392	24.42	12.21	8.6		40	21.7862	1.98188	30				2	2	0					12.27	12	18
	1	41.257	30	63.1324	20	2	2		40	35.5894	65.0792	10	20	30		70	40	63.284	65				32	30	35					24.77	23	25
	10	92.8714	42.4395	46.2804	13	6	12		36.2058	32.7287	76.4173	10	20	30		85	20	43.8924	70				40	45	50					1	1	1
Fig1D
	Nil	MB-905	MB-801	MB-711	RDV
	20	0.675029	1.61319	1.61319	1.56278
	25	0.933022	1.78961	1.78961	1.42905
	13	0.536943	0.638126	0.638126	0.43667
		2.54852	4.1238	2.55899	0.351137
		0.473521	2.55899	5	5.34962
		3.36607		4.1238	4.89172
					4.31323
					6.21146
Fig1E
	Nil	MB-905	MB-801	RDV	MB-711
	1.47221	1.25669	2.19529	2.18748	2.19529
	3.59784	0.523334	1.81395	1.51604	1.81395
	2.31369	0.995882	0.121286	2.95896	0.121286
		2.37948	4.31861	4.17349	4.31861
		0.829348	3.42011	2.86474	3.42011
		1.42783	0.355014	1.48037	5
		2.25002	1.46627	2.19561	1.46627
			2.91076	1.14951	2.91076

## Sheet: Fig2
Fig2A
	Drug Concentration	801-TP			GS-443902
	10	70	75	51	99	90	75
	1	60	47	52	90	90	53
	0.1	53	50	55	65	63	80
	0.01	4	5	5	6	40	5
	0.001	4	6	8	3	5	3
Fig2B
		Subgenomic			Genomic
	RDV	0.07	0.05	0.09	0.2214	0.22	0.2
	MB-801	0.5	0.45	0.56	0.3	0.1	0.22
	MB-905	0.6	0.52	0.7	0.2	0.15	0.1
	MB-711	0.6	0.78	0.5	0.3	0.45	0.2
Fig2C
	Nil Iso	Nil Ab	905 Iso	905 Ab
	0.119908	8.28212	2.52276	149.086
	0.15932	7.56846	2.28945	145.009
	0.15	8	2.3	123.64
	0.1	7.5	2.5	134.364
Fig2D
		1ST			2ND			3RD
	T>C	2.8	3	2.6	0.8	0.9	1	0.8	0.7	0.6
	T>A	1.5	1.6	1.4	1.5	1.1	1.8	1.8	2	1.6
	T>G	0.5	0.4	0.6	0.8	1.1	0.6	1.8	2	1.7
	C>T	1.2	1.4	1	1.5	1.3	1.8	0.7	0.9	0.6
	C>A	2.1	2.5	1.8	0.9	1.1	0.7	2.5	1.7	1.2
	C>G	0.4	0.6	0.3	0.8	1	0.6	0.4	0.5	0.6
	A>T	1.4	1.6	1.2	0.6	0.8	0.4	0.8	0.9	0.6
	A>G	0.9	1.1	0.8	1.3	1.5	1.1	0.4	0.4	0.6
	G>T	1.5	2	1.1	1.4	1.6	1.2	1.3	1.3	1.6
	G>C	0.3	0.4	0.5	0.9	1	1.3	1.8	2	1.6
	G>A	1.1	1.5	1	0.9	1	1.5	1.8	1.9	1.7
Fig2E
	See sequences under GISAID under (https://gisaid.org/) accession codes # EPI_ISL_1023783-EPI_ISL_1023845
Fig2F
		MB-905#1	MB-905#2	MB-905#3	MB-905#4					Molnupiravir#1	Molnupiravir#2	Molnupiravir#3	Molnupiravir#4
	A:A	0	0.170016	0.170016	0				A:A	0	0.170016	0.170016	0
	A:C	0.170016	0.680064	3.91037	11.221				A:C	0.85008	0.340032	0.510048	1.0201
	A:G	6.12057	3.06029	15.4715	35.7034				A:G	6.80064	1.0201	2.55024	16.6616
	A:T	5.78054	36.3834	12.2411	72.7668				A:T	16.3215	17.3416	6.80064	13.2613
	C:A	1.0201	1.70016	7.99075	25.5024				C:A	0.680064	1.36013	0.510048	3.40032
	C:C	0	0	0	0				C:C	0	0	0	0
	C:G	4.59043	3.57034	3.91037	15.3014				C:G	4.59043	3.57034	2.89027	0.340032
	C:T	9.18086	21.082	11.221	16				C:T	1.70016	13.9413	0.680064	30.2628
	G:A	2.21021	3.91037	16.4916	35				G:A	1.53014	3.2303	2.89027	14.9614
	G:C	0	0	2.21021	7.4807				G:C	0	0	0.170016	0.340032
	G:G	0	0.340032	0.170016	0				G:G	0	0.340032	0.170016	0
	G:T	0	1.70016	5.44051	24.1423				G:T	0	0	4.42042	1.36013
	T:A	0.680064	0.170016	8.67081	27.8826				T:A	0.680064	0.510048	1.87018	1.36013
	T:C	1.36013	3.2303	17.0016	40.1238				T:C	0.680064	3.2303	4.08038	16.3215
	T:G	0.340032	0.680064	4.2504	12.9212				T:G	0.340032	1.0201	0.170016	1.0201
	T:T	0	0	0	0				T:T	0	0	0	0

## Sheet: Fig3
Fig3A
	Nil	RTG (5uM)	MB-905 (10 uM)	MB-801 (10 uM)	MB-711 (10 uM)	MB-905 (10 uM) + RTG (5uM)	MB-801 (10 uM) + RTG (5uM)	MB-711 (10 uM) + RTG (5uM)	Sofosbuvir (10 uM)	Sofosbuvir (10 uM) + RTG (5 uM)	Tenofovir (10 uM)	Tenofovir (10 uM) + RTG (5 uM)
	288000	224000	60000	32000	46000	5200	8000	2000	64000	2000	80000	2000
	272000	448000	46000	36000	30000	2000	8000	4000	24000	4000	88000	2000
	256000	448000	56000	38000	28000	2000	8000	8000	240000	3500	5000	2000
	320000
	320000
	512000
	448000
	448000
	288000
	768000
	320000
Fig3B
	Nil	DTG (5uM)	MB-905 (10 uM)	MB-801 (10 uM)	MB-711 (10 uM)	MB-905 (10 uM) + DTG (5uM)	MB-801 (10 uM) + DTG (5uM)	MB-711 (10 uM) + DTG (5uM)	Sofosbuvir (10 uM)	Sofosbuvir (10 uM) + DTG (5 uM)	Tenofovir (10 uM)	Tenofovir (10 uM) + DTG (5 uM)
	288000	224000	60000	32000	46000	5200	8000	2000	64000	2000	80000	2000
	272000	448000	46000	36000	30000	2000	8000	4000	24000	4000	88000	2000
	256000	448000	52000	38000	45000	2000	8000	8000	240000	3000	5000	8000
	320000	224000				2000	5000	5000
	320000	224000				3000	4500
	512000	224000
	448000	224000
	448000	224000
	288000	224000
	768000
	320000
Fig3C
	PairIndex	Drug1	Drug2	Conc1	Conc2	Response	ConcUnit
	1	MB-905	DTG	0	0	0	nM
	1	MB-905	DTG	10	0	8	nM
	1	MB-905	DTG	100	0	17	nM
	1	MB-905	DTG	1000	0	44	nM
	1	MB-905	DTG	10000	0	89	nM
	1	MB-905	DTG	0	1000	14	nM
	1	MB-905	DTG	10	1000	14	nM
	1	MB-905	DTG	100	1000	41	nM
	1	MB-905	DTG	1000	1000	75.93	nM
	1	MB-905	DTG	10000	1000	93	nM
	1	MB-905	DTG	0	5000	53	nM
	1	MB-905	DTG	10	5000	65	nM
	1	MB-905	DTG	100	5000	70	nM
	1	MB-905	DTG	1000	5000	80.61	nM
	1	MB-905	DTG	10000	5000	95.99	nM
	1	MB-905	DTG	0	10000	74	nM
	1	MB-905	DTG	10	10000	70	nM
	1	MB-905	DTG	100	10000	85	nM
	1	MB-905	DTG	1000	10000	87.29	nM
	1	MB-905	DTG	10000	10000	98.5	nM
	1	MB-905	DTG	0	15000	75	nM
	1	MB-905	DTG	10	15000	71	nM
	1	MB-905	DTG	100	15000	88	nM
	1	MB-905	DTG	1000	15000	88.97	nM
	1	MB-905	DTG	10000	15000	99.67	nM

## Sheet: Fig4
Fig4A
	Time (h)	MB-905
	0.083	148.71	122.29	142.1	107.27	127.39	93.94
	0.25	95.24	82.46	129.29	128.28	120.23	112.61
	0.5	59	65.31	60.03	69.73	52.81	69.66
	1	28.25	16.64	9.33	14.09	7.19	13.17
	2	2.11	1.74	1.82	1.9	1.56	1.91
	3	0.61	1.31	1.15	1.21	1.15	1.15
Fig4B
	Time (h)	MB-905
	0.25	323.47	397.32	362.53	415.61	353.44
	1	214.94	263.22	231.26	292.83	229.84
	2	88.19	121.59	183.67	211.01	229.72
	3	243.45	113.36	86.5	220.24	141.51
	5	154.28	65.58	86.37	126.88	27.06
	8	116.98	84.1	84.26	4.12	35.08
	12	1.46	1.1	5.1	3.6	2.01
Fig4C
	Time (h)	MB-905
	1	231.05	263.97	218.08
	2	360.89	345.91	313.18
	4	100.91	155.47	69.56
	8	7.77	46.28	12.38
	12	0	0	0
Fig4D
	Time (h)	Metabolite 1					Metabolite 2					Metabolite 3					Metabolite 4					Metabolite 5
	0.25	14902060	14899466	15090142	15364537	14438867	6348672	8844963	10732036	10503767	9444643	1215275	1724158	832294	0	986684	0	263648	978592	320710	1010664	5828085	5522122	6587696	6590069	5655218
	1	14172533	14637431	13550179	14545596	14309711	8032631	10958432	11201386	13625655	11805702	1086670	1456191	0	0	995808	551480	776531	596671	230146	904432	5016804	5192980	5080813	5750976	5096386
	2	15816678	17472470	14205419	14480554	14214945	8595963	11453184	12094101	14114494	11842404	1568496	2068979	930683	825179	1475211	790199	1101397	973106	523344	465827	4618717	4917223	5802857	5586074	5321042
	3	14351005	13920156	13733117	14441093	14387253	11426703	12016115	11501026	13490977	12996715	1202150	0	0	0	938932	899519	481762	298229	648952	766464	6009367	5216396	5228718	6456710	6195265
	5	19723824	14080176	16856290	14634733	13423232	11151437	14012669	11599847	13194936	11730880	0	0	0	1999117	0	711374	319301	650086	299289	198234	4746523	5557566	4613621	5602217	4626626
	8	17453006	15653487	16199659	11432869	14742745	8864238	11083674	9134040	5533123	8670038	0	0	0	11635552	2575142	713613	242262	0	597438	816267	3337767	4395659	3512443	2614730	3634012
	12	7018644	6297029	8881455	8332894	7751854	547497	387418	2574126	2042821	1555884	1499519	1217708	3458546	3126859	1071793	894582	1327170	843471	1012194	922184	531948	502651	1108860	761423	708491
Fig4E
	Time (h)	Metabolite 1						Metabolite 2						Metabolite 3						Metabolite 4						Metabolite 5
	2	9863085	9863095	9863035				2620738	2620788	2620638				0	0	0				246119	246939	245119				8023518	8023818	8023418
	3	9822140	9822140	9822090				4297767	4297817	4297667				0	0	0				292903	293723	291903				6137448	6137748	6137348
	5	9720064	9720064	9720014				2446573	2446623	2446473				0	0	0				535717	536537	534717				8562131	8562431	8562031
	8	8009021	8009021	8008971				623502	623552	623402				301637	301687	301537				300393	301213	299393				6389536	6389836	6389436
	12	8821656	8821656	8821606				115805	115855	115705				0	0	0				358653	359473	357653				6459235	6459535	6459135

## Sheet: Fig5
Fig5A
	Time (h)	MB-905 (500 mg/kg)						MB-905 (140 mg/kg)
	0.25	1227.95	1306.24	1347.78				555.445	638.034	543.967
	1	1347.99	945.821	1312.21				298.596	551.496	355.76
	3	894.34	543.659	651.652				177.174	154.103	446.91
	8	833.244	340.137	437.171				315.914	50.079	105.484
	12	103.411	13.262	0				0	0	0
Fig5B
	Time (h)	MB-905 (500 mg/kg)			MB-905 (140 mg/kg)
	0.25	5246.18	5639.86	6064.75	1863.66	2461.75	2408.72
	1	4145.93	4252.08	4426.59		2447.97	1951
	3	3575.58	2578.68	2845.81	1209.31	770.51	2655.17
	8	3076.92	894.69	2728.69	1105.27	109.93	400.31
	12	574.74	52.99	0	0	0	0
Fig5C
	Tempo (h)	Met. 1			Met. 4			Met. 5
	0.25	5499372	5404281	5969831	67583	62424	33683	23118	28936	24304
	1	5575072	4751593	5582701	185653	157782	205646	38562	18026	26384
	3	1667358	2356982	1684144	308989	394378	299012	20256	18910	20490
	8	3265984	2878019	2624917	214737	132952	182099	35463	40781	42872
	12	32368	99220		13962	24580		23988	29059
Fig5D
	Days after infection	Mock	Nil	905 140mg/kg/day
	0
	1
	2
	3
	4
	5		1
	5		1
	5		1
	6		1	1
	6		1	1
	6		1	1
	6		1	1
	6		1
	6		1
	6		1
	6		1
	6		1
	6		1
	7		1	1
	7		1	1
	7		1	1
	7		1	1
	7		1	1
	7		1	1
	7		1	1
	7		1
	8			1
	8			1
	8			1
	8			1
	8			1
	8			1
	9
	10
	11	0		1
	11	0		1
	11	0
	11	0		0
	11	0		0
	11	0		0
	11	0		0
	11	0		0
	11	0		0
	11	0
	11	0
	11	0
	11
	11
	14	0		0
Fig5E
	Days of infection	Mock										Nil										MB-905 140mg/kg/day
	1	100	100	100	100	100						100	100	100	96	100	104	100	100	100		104	96	100	97	100	104	104	100	100	100	100	100	100	100	100	100	100	100	104	96
	2	100	100	100	100	100						100	96	100	100	100	100	100	96	96		104	96	97	100	100	100	104	100	100	100	100	100	100	100	100	100	100	100	104	100
	3	97	100	96	100	103						100	96	100	100	100	100	100	100	104		104	100	100	97	100	100	104	96	100	100	100	100	100	100	100	100	100	100	104	100
	4	97	97	100	100	103						100	93	93	100	104	109	96	96	100		104	93	97	86	100	88	100	100	95	82	100	90	100	100	95	86	100	85	104	93
	5	97	100	100	96	100						93	82	86	85	96	91	85	83	88		100	85	87	79	84	79	89	100	85	80	80	80	89	100	90	80	80	75	85	82
	6	97	97	100	100	103						86	79		81	96						104	87	87		80		85	89	83		75	80	85	89	90		72		89	85
	7	97	100	100	96	100						79										100	83	83					86	82				82	86	85				97	85
	8	97	97	100	96	103						79										100	98												80	80				100	98
	9	100	100	104	100	103																100	98																	100	98
	10	100	100	104	100	103																100	98																	100	98
	11	100	100	100	104	100																100	98																	100	98
	12	100	100	100	100	100																100	100																	100	100
	14	100	100	100	100	100																100	100																	100	100

## Sheet: Fig6
Fig6A
	days after infection	Mock-infected	Nil	MB905 70mg/kg/day	MB905 140mg/kg/day	DTG 10mg/kg/day	MB905 140mg/kg/day + DTG 10mg/kg/day	MB905 70mg/kg/day + DTG 10mg/kg/day
	0
	1
	2
	2
	3
	3
	4
	4
	4
	4		1
	5		1
	5		1
	5		1
	5		1				1
	5		1			1	1
	5		1		1	1	1
	6		1			1	1
	6		1			1
	6		1	1		1
	6		1	1
	6		1	1
	6		1	1
	6		1	1		1
	6		1	1	1	1
	6		1		1	1		1
	6		1		1			1
	6		1		1			1
	7	0		0	0	1	0	0
	7	0		0	0	0	0	0
	7	0		0	0		0	0
	7	0			0		0	0
	7	0			0		0	0
	7	0					0
	7	0					0
	7	0					0
	7	0					0
	7	0					0
	7	0					0
	7	0
	7	0
	7	0			0
Fig6B
	Days of infection	MOCK													Nil													MB905 70mg/kg/day													MB905 140mg/kg/day
	0	100	100	100	100	100	100	100	100						100	100	100	100	100	100	100	100						100	100	100	100	100	100	100	100						100	100	100	100	100	100	100	100	100
	1	104.167	112	100	100	100	100	105.556	100						100	100	100	95.8333	95.8333	100	86.3636	104.348						104.348	100	100	100	104.348	100	100	86.3636						95.6522	100	96.1539	96.1539	100	104.546	104.762	100	100
	2	104.167	108	100	100	100	105	105.556	100						104.167	100	95.4545	95.8333	83.3333	104.348	100	100						91.3043	96	95	100	100	104.167	100	90						91.3043	100	92.3077	100	100	100	104.762	100	100
	3	104.167	104	100	104.167	104.167	105	111.111	100						91.6667	92	86.3636	100	87.5	104.348	90.9091	100							88	85	90	100	89	90	90.9091						82.6087	92.3077	84.6154	100	105	109.091	100	104.167	104.762
	4	104.167	104	100	100	100	105	105.556	100						87.5	84	77.2727	95.8333	79.1667	86.9565	86.3636	82.6087							84	80		86	85	85	85						78.2609	84.6154	76.9231	100	105	104.546	90.4762	91.6667	104.762
	5	104.167	104	100	100	100	100	111.111	100						83.3333	80	72.7273	83.3333	70.8333		81.8182	78.2609							76	75		78.2609	80	79	80						73.913	76.9231	73.0769	84.6154	95	95.4545	85.7143	79.1667	100
	6	104.167	104	100	100	100	105	116.667	100						75				70.8333		72.7273								76	73		73	75		72						73.913	73.0769		80.7692	85	90.9091			100
Fig6C
	Days of infection	MOCK											Nil											DTG											MB905 140mg/kg/day											MB905 140mg/kg/day + DTG
	1	0	0	0	0	0	0	0	0				0	0	0	1	3	2	1	0	0	0	0	2	2	0									1	0	1									1	1	0	0
	2	0	0	0	0	0	0	0	0				0	2	1	2	2	0	1	1	1	1	0	1	0	1									1	0	1									0	1	3	1
	3	0	0	0	0	0	0	0	0				4	3	5	1	3	0	3	0	1	2	0	4	3	2									2	2	2									1	2	1	2
	4	0	0	0	0	0	0	0	0				3	5	5	1	4	2	1	4	1	0	3	2	2	0									2	4	2									2	1	1	1
	5	0	0	0	0	0	0	0	0				3	4	6	4	5	3	5	15	2	3	14	1	5	3									6	4	1									2	7	2	3
	6	0	0	0	0	0	0	0	0				7				6		8			17	18	6	5	4									3	2	8									6		6	8
Fig6D
	MB-905 (140) + DTG	DTG	MB-905 (140)	MB-905 (140) + DAC	Nil	mock
	29000000	11900000	35400000	11400000	8810000	0
	29000000	11900000	35400000	11400000	8810000	0
	33600000	18700000	13400000	18500000	92400000	0
	33600000	18700000	13400000	18500000	92400000	0
	960000	4770000	14300000	3130000	20600000	0
	960000	4770000	14300000	3130000	20600000	0
Fig6E
	Nil	MB905 (140)	DTG	MB905 (140) + DTG	mock
	1000000000	10000000	1000000000	10000000	0
	2000000000	1000000	100000000	1000000	0
	3000000000	100000000	100000000	10000000	0
Fig6F
	Mock	Nil	MB905 (140)	MB905 (140) + DTG	DTG
	0.1311	1.297	0.8779	0.1491	0.8779
	0.1304	2.4751	0.1476	0.2475	0.1476
	0.1334	0.3845	0.4603	0.1809	0.4603
	0.145	0.5264	0.2475	0.176	0.2475
	0.1309	0.9817	0.7258		0.7258
	0.1395		0.1045		0.1045
	0.15
	0.2239
	0.1533
Fig6G
	Mock	Nil	MB905 (140)	MB905 (140) + DTG	DTG
	0	10	1	1	3
	0	8	2	1	4
	0	6	2	1	1
	0	3	1	0	2
[truncated: 33 more columns]

## Sheet: Fig7
Fig7A
	Day	Mock												Mock + MB905 (140 mg/kg BID)												SARS-CoV-2												SARS-CoV-2 + MB905 (140 mg/kg BID)
	0	91	106	102	101									108	93	99	90	103	108							112	102	87	99	97	107	103	94	96.5255	99.3088	94.6161	98.0605	108	90	112	88	103	108	98	93
	1	94	106	105	105									112	93	99	91	106	108							109	98	89	100	96	106	102	93	98.3548	100.351	94.3918	100.892	105	89	108	85	102	105	93	93
	2	96	107	105	107									97	94	94	91	108	108							106	95	87	97	96	106	100	92	97.0548	101.898	98.1238	103.517	101	89	110	80	99	103	90	92
	3	98	108	108	107									101	95	93	91	106	108							105	97	86	97	95	105	101	92			98.5317	103.788	98		107		96	104	90	91
	4	98	109	109	106												93	106	97											95	107	100	91			96.6962	103.918						101	85	91
	5	98	111	110	109												95	99	97											97	107	101	91										100		90
	6	97	110	111	112												95	100	97											99	108	101	92										95		91
Fig7B
	SARS-CoV-2													905 (140 mg/kg BID)													905 (140 mg/kg QD)
	675000	4050000	5400000	11700000	6300000	675000	4050000	5400000	11700000	6300000	22100	810000		2340000	540000	117000	2340000	540000	117000	1350	12600	16200					1490000	7650000	990000	6300000	1490000	7650000	990000	6300000
Fig7C
	Mock	Mock + MB905 3d	Mock + Mb905 7d	Sars-CoV-2 3d	Sars-CoV-2 7d	Sars-CoV-2 + MB905 3d	Sars-CoV-2 + MB905 7d
	0	1	0	10	7	0	0
	0	0	0	8	10		5
	0	0	0	6	9	0	8
	0			3	9	5	6
				3	6	3	6
				3	12	1	0
[truncated: 15 more columns]
